# Supplementary material for: Radiation-induced glymphatic dysfunction in patients with nasopharyngeal carcinoma: a study using diffusion tensor image analysis along the perivascular space
Source: Front Neurosci. 2024 Jan 26;17:1321365. doi: 10.3389/fnins.2023.1321365 (PMC10853370; doi:10.3389/fnins.2023.1321365)
Supplement: Supplementary file 1 [file Data_Sheet_1.xlsx]

## Sheet: Table 1
		Table 1
		Clinical features	NPC patients followed up with RE (n=20)	NPC patients followed up without RE (n=26)	P value
		Clincial stage
		I/II, n	5 (10.87%)	7 (15.22%)	0.883
		III/IV, n	15 (32.61%)	19 (41.30%)
		Teatment option
		Radiotherapy only, n	2 (4.35%)	7 (15.22%)	0.289
		Radio-chemotherapy, n	18 (39.13%)	19 (41.30%)
		Chemotherapy mode for patients treated with radio-chemotherapy
		Neoadjuvant and concomitant chemotherapy, n	16 (43.24%)	18 (48.65%)	0.604
		Others, n	2 (5.41%)	1 (2.70%)
		Chemotherapy regimens for patients treated with radio-chemotherapy
		TPF/TP/PF, n	13 (35.14%)	16 (43.24%)	0.447
		GP, n	5 (13.51%)	3 (8.11%)
		Chemotherapy type
		Target-directed chemotherapy, n	0 (0)	0 (0)	NA
		Conventional chemotherapy, n	18 (48.65%)	19 (51.35%)
		Note: (1) NPC Nasopharyngeal carcinoma; RE, radiation encephalopathy; TPF, docetaxel, cisplatin and fluorouracil; TP, docetaxel and cisplatin; PF, cisplatin and fluorouracil; GP, gemcitabine and cisplatin; NA, not available. (2) Clinical stage were obtained according to the 7th edition of the UICC/AJCC (2009) TNM. Stage I: T1N0M0; Stage II: T0-1N1M0 and T2N0-1M0; Stage III: T0-2N2M0 and T3N0-2M0;…

## Sheet: Table S2
			Table S1: Detailed chemotherapy data for patients with NPC
			Chemotherapy regimens	Dose for each agent	Time for medication administration	Number of course	Duration
			TP	(1) docetaxel (for neoadjuvant chemotherapy): 75mg/m2; (2) cisplatin (for neoadjuvant chemotherapy): 80-100mg/m2; (3) cisplatin (for concomitant chemoradiotherapy): 80-100mg/m2 (a single-pass regimen); 40mg/m2 (weekly regimen)	(1) docetaxel (for neoadjuvant chemotherapy): once every 3 weeks, two consecutive times； (2) cisplatin (for neoadjuvant chemotherapy): once every 3 weeks, two consecutive times； (3) cisplatin (for concomitant chemoradiotherapy): days 1-3/1st week, and days 1-3/5th week (a single-pass regimen); or once a week, seven consecutive times (weekly regimen)	(1) docetaxel (for neoadjuvant chemotherapy): 2 courses； (2) cisplatin (for neoadjuvant chemotherapy): 2 courses； (3) cisplatin (for concomitant chemoradiotherapy): 2 courses (a single-pass regimen); 7 courses (weekly regimen)	(1) docetaxel (for neoadjuvant chemotherapy）: 6w； (2) cisplatin（for neoadjuvant chemotherapy）：6w； (3) cisplatin（for concomitant chemoradiotherapy）：2w (a single-pass regimen);7w (weekly regimen)
			TPF	(1) 5-FU (for neoadjuvant chemotherapy): 500-750mg/m2,day 1-5; (2) docetaxel (for neoadjuvant chemotherapy): 60mg/m2; (3) cisplatin (for neoadjuvant chemotherapy)：60mg/m2; (4) cisplatin (for concomitant chemoradiotherapy)：80-100mg/m2 (a single-pass regimen); 40mg/m2 (weekly regimen)	(1) 5-FU (for neoadjuvant chemotherapy): days 1-5, once every 3 weeks, three consecutive times； (2) docetaxel (for neoadjuvant chemotherapy): once every 3 weeks, three consecutive times； (3) cisplatin (for neoadjuvant chemotherapy): once every 3 weeks, three consecutive times； (4) cisplatin (for concomitant chemoradiotherapy): days 1-3/1st week, and days 1-3/5th week (a single-pass regimen); or o…	(1) 5-FU (for neoadjuvant chemotherapy): 3 courses; (2) docetaxel (for neoadjuvant chemotherapy): 3 courses; (3) cisplatin (for neoadjuvant chemotherapy): 3 courses; (4) cisplatin (for concomitant chemoradiotherapy): 2 courses (a single-pass regimen); 7 courses (weekly regimen)	(1) 5-FU (for neoadjuvant chemotherapy): 9w; (2) docetaxel (for neoadjuvant chemotherapy): 9w; (3) cisplatin (for neoadjuvant chemotherapy): 9w; (4) cisplatin (for concomitant chemoradiotherapy): 2w (a single-pass regimen); 7w (weekly regimen)
			PF	(1) 5-FU (for neoadjuvant chemotherapy): 750-1000mg/m2,day 1-5; (2) cisplatin (for neoadjuvant chemotherapy)：80-100mg/m2; (3) cisplatin (for concomitant chemoradiotherapy)：80-100mg/m2 (a single-pass regimen); 40mg/m2 (weekly regimen)	(1) 5-FU (for neoadjuvant chemotherapy): day 1-5, once every 3 weeks, three consecutive times； (2) cisplatin (for neoadjuvant chemotherapy): once every 3 weeks, three consecutive times； (3) cisplatin (for concomitant chemoradiotherapy): day 1-3/1st week, and day 1-3/5th week (a single-pass regimen); or once a week, seven consecutive times (weekly regimen)	(1) 5-FU (for neoadjuvant chemotherapy): 3 courses； (2) cisplatin (for neoadjuvant chemotherapy): 3 courses; (3) cisplatin (for concomitant chemoradiotherapy): 2 courses (a single-pass regimen); 7 courses (weekly regimen)	(1) 5-FU (for neoadjuvant chemotherapy): 9w； (2) cisplatin (for neoadjuvant chemotherapy): 3w; (3) cisplatin (for concomitant chemoradiotherapy): 2w (a single-pass regimen); 7w (weekly regimen)
			GP	(1) gemcitabine (for neoadjuvant chemotherapy): 1000mg/m2, day 1,8; (2) cisplatin (for neoadjuvant chemotherapy): 80-100mg/m2; (3) cisplatin (for concomitant chemoradiotherapy): 80-100mg/m2 (a single-pass regimen); 40mg/m2 (weekly regimen)	(1) gemcitabine (for neoadjuvant chemotherapy): day 1,8; once every 3 weeks, three consecutive times； (2) cisplatin (for neoadjuvant chemotherapy): once every 3 weeks, three consecutive times； (3) cisplatin (for concomitant chemoradiotherapy): days 1-3/1st week, and days 1-3/5th week (a single-pass regimen); or once a week, seven consecutive times (weekly regimen)	(1) gemcitabine (for neoadjuvant chemotherapy): 3 courses; (2) cisplatin (for neoadjuvant chemotherapy): 3 courses; (3) cisplatin (for concomitant chemoradiotherapy): 2 courses (a single-pass regimen); 7 courses (weekly regimen)	(1) gemcitabine (for neoadjuvant chemotherapy): 9w; (2) cisplatin (for neoadjuvant chemotherapy): 9w; (3) cisplatin (for concomitant chemoradiotherapy)：2w (a single-pass regimen);7w (weekly regimen)
			Note:NPC Nasopharyngeal carcinoma; RE, radiation encephalopathy; TPF, docetaxel, cisplatin and fluorouracil; TP, docetaxel and cisplatin; PF, cisplatin and fluorouracil; GP, gemcitabine and cisplatin
